# Supplementary material for: An Epitope on EGFR Loading Catastrophic Internalization Serve as a Novel Oncotarget for Hepatocellular Carcinoma Therapy
Source: Cancers (Basel). 2020 Feb 16;12(2):456. doi: 10.3390/cancers12020456 (PMC7072198; doi:10.3390/cancers12020456)
Supplement: Supplementary file 1 [file cancers-12-00456-s001.zip]

Archive with 6 entries (4 files):
- cancers-710328-suppl-XML/
- cancers-710328-suppl-XML/cancers-710328-supp-figures-XML.pdf
- cancers-710328-suppl-XML/cancers-710328-supp-Video S1.mov
- cancers-710328-suppl-XML/__MACOSX/
- cancers-710328-suppl-XML/__MACOSX/._Supplementary Materials.docx
- cancers-710328-suppl-XML/__MACOSX/._Video S1.mov
